# Supplementary material for: Comprehensive Pan-Cancer Mutation Density Patterns in Enhancer RNA
Source: Int J Mol Sci. 2023 Dec 30;25(1):534. doi: 10.3390/ijms25010534 (PMC10778997; doi:10.3390/ijms25010534)
Supplement: Supplementary file 1 [file ijms-25-00534-s001.zip]

Archive with 7 entries (7 files):
- SupplementaryFigureS1.jpg
- SupplementaryFigureS2.png
- SupplementaryFigureS3.png
- SupplementaryFigureS4.png
- SupplementaryFigureS5.png
- TableS1.xlsx
- TableS2.xlsx
