# Supplementary material for: Comprehensive Pan-Cancer Mutation Density Patterns in Enhancer RNA
Source: Int J Mol Sci. 2023 Dec 30;25(1):534. doi: 10.3390/ijms25010534 (PMC10778997; doi:10.3390/ijms25010534)
Supplement: Supplementary file 1 [file ijms-25-00534-s001.zip › TableS1.xlsx]

## Sheet: in
Supplementary Table S1. Full ICGC dataset description
Cohort	Full Name	Number of Patients	Number of Mutations
BLCA-US	Bladder Urothelial Cancer - TCGA, US	411	147415
BOCA-UK	Bone Cancer - UK	130	211981
BRCA-EU	Breast ER+ and HER2- Cancer - EU/UK	569	3937905
BRCA-FR	Breast Cancer - FR	72	620821
BRCA-UK	Breast Triple Negative/Lobular Cancer - UK	141	405009
BRCA-US	Breast Cancer - TCGA, US	1020	120328
BTCA-SG	Biliary Tract Cancer - SG	71	826907
CESC-US	Cervical Squamous Cell Carcinoma - TCGA, US	289	101125
CLLE-ES	Chronic Lymphocytic Leukemia - ES	510	423428
CMDI-UK	Chronic Myeloid Disorders - UK	136	51196
COAD-US	Colon Adenocarcinoma - TCGA, US	402	243232
COCA-CN	Colorectal Cancer - CN	321	1127834
EOPC-DE	Early Onset Prostate Cancer - DE	202	492360
ESAD-UK	Esophageal Adenocarcinoma - UK	409	12615812
GACA-CN	Gastric Cancer - CN	123	1575669
GACA-JP	Gastric Cancer - JP	585	434680
GBM-US	Brain Glioblastoma Multiforme - TCGA, US	388	71637
HNSC-US	Head and Neck Squamous Cell Carcinoma - TCGA, US	508	111964
LAML-KR	Acute Myeloid Leukemia - KR	205	2046574
LICA-CN	Liver Cancer - CN	402	2039227
LICA-FR	Liver Cancer - FR	252	1413731
LINC-JP	Liver Cancer - NCC, JP	394	529178
LIRI-JP	Liver Cancer - RIKEN, JP	258	3814215
LMS-FR	Soft tissue cancer - Leiomyosarcoma	67	2667873
LUAD-US	Lung Adenocarcinoma - TCGA, US	516	203421
LUSC-KR	Lung Cancer - KR	170	1924818
LUSC-US	Lung Squamous Cell Carcinoma - TCGA, US	485	193784
MALY-DE	Malignant Lymphoma - DE	241	3225089
MELA-AU	Skin Cancer - AU	183	21878040
NKTL-SG	Blood Cancer - T-cell and NK-cell lymphoma - SG	50	267686
ORCA-IN	Oral Cancer - IN	178	263042
OV-AU	Ovarian Cancer - AU	93	1069377
PACA-AU	Pancreatic Cancer - AU	391	1372638
PACA-CA	Pancreatic Cancer - CA	268	2188271
PAEN-AU	Pancreatic Cancer Endocrine neoplasms - AU	52	171095
PAEN-IT	Pancreatic Endocrine Neoplasms - IT	37	154266
PBCA-DE	Pediatric Brain Cancer - DE	499	1106682
PBCA-US	Pediatric Brain Tumor - Multiple subtypes	186	3262568
PEME-CA	Pediatric Medulloblastoma - CA	112	145301
PRAD-CA	Prostate Adenocarcinoma - CA	306	902855
PRAD-CN	Prostate Cancer - CN	65	146124
PRAD-FR	Prostate Cancer - Adenocarcinoma	25	123793
PRAD-UK	Prostate Adenocarcinoma - UK	140	605335
RECA-EU	Renal Cell Cancer - EU/FR	422	749455
SKCA-BR	Skin Adenocarcinoma - BR	100	7629679
SKCM-US	Skin Cutaneous melanoma - TCGA, US	466	510676
STAD-US	Gastric Adenocarcinoma - TCGA, US	439	202583
THCA-CN	Thyroid Cancer - CN	50	63604
UCEC-US	Uterine Corpus Endometrial Carcinoma- TCGA, US	531	845547
UTCA-FR	Uterine Cancer - Carcinosarcoma	20	286093
