# Supplementary material for: Comprehensive Pan-Cancer Mutation Density Patterns in Enhancer RNA
Source: Int J Mol Sci. 2023 Dec 30;25(1):534. doi: 10.3390/ijms25010534 (PMC10778997; doi:10.3390/ijms25010534)
Supplement: Supplementary file 1 [file ijms-25-00534-s001.zip › TableS2.xlsx]

## Sheet: strandbias_results
Supplementary Table S2. Significant Wilcoxon rank-sum test results for detecting mutational strand bias
Cancer	Country	eRNA Position	eRNA Source	Mutation Class	Adjusted P Whole	Adjusted P Left	Adjusted P Right
MELA	AU	End	A375	C>T	0.801484	0.00272241	0.134449
MELA	AU	End	A375	C>T	0.801484	0.00272241	0.134449
MELA	AU	End	A375	C>T	0.801484	0.00272241	0.134449
MELA	AU	End	A375	C>T	0.801484	0.00272241	0.134449
MELA	AU	End	A375	C>T	0.801484	0.00272241	0.134449
LUSC	US	End	A549	C>G	0.649438	0.00356981	0.796358
LUSC	US	End	A549	C>G	0.649438	0.00356981	0.796358
LUSC	US	End	A549	C>G	0.649438	0.00356981	0.796358
LUSC	US	End	A549	C>G	0.649438	0.00356981	0.796358
LUSC	US	End	A549	C>G	0.649438	0.00356981	0.796358
LICA	CN	End	hsenhancer	C>A	0	1.20111e-05	0.000256737
LICA	CN	End	hsenhancer	C>A	0	1.20111e-05	0.000256737
LICA	CN	End	hsenhancer	C>A	0	1.20111e-05	0.000256737
LICA	CN	End	hsenhancer	C>A	0	1.20111e-05	0.000256737
LICA	CN	End	hsenhancer	C>A	0	1.20111e-05	0.000256737
SKCM	US	End	hsenhancer	C>A	0.00138368	0.000876382	0.1395
SKCM	US	End	hsenhancer	C>A	0.00138368	0.000876382	0.1395
SKCM	US	End	hsenhancer	C>A	0.00138368	0.000876382	0.1395
SKCM	US	End	hsenhancer	C>A	0.00138368	0.000876382	0.1395
SKCM	US	End	hsenhancer	C>A	0.00138368	0.000876382	0.1395
EOPC	DE	End	hsenhancer	C>A	0.0385106	0.00711495	0.267144
EOPC	DE	End	hsenhancer	C>A	0.0385106	0.00711495	0.267144
EOPC	DE	End	hsenhancer	C>A	0.0385106	0.00711495	0.267144
EOPC	DE	End	hsenhancer	C>A	0.0385106	0.00711495	0.267144
EOPC	DE	End	hsenhancer	C>A	0.0385106	0.00711495	0.267144
BLCA	US	End	hsenhancer	C>A	0.0555943	0.00125328	0.509231
BLCA	US	End	hsenhancer	C>A	0.0555943	0.00125328	0.509231
BLCA	US	End	hsenhancer	C>A	0.0555943	0.00125328	0.509231
BLCA	US	End	hsenhancer	C>A	0.0555943	0.00125328	0.509231
BLCA	US	End	hsenhancer	C>A	0.0555943	0.00125328	0.509231
LAML	CN	End	hsenhancer	C>A	0.0565068	0.0210325	0.254807
LAML	CN	End	hsenhancer	C>A	0.0565068	0.0210325	0.254807
LAML	CN	End	hsenhancer	C>A	0.0565068	0.0210325	0.254807
LAML	CN	End	hsenhancer	C>A	0.0565068	0.0210325	0.254807
LAML	CN	End	hsenhancer	C>A	0.0565068	0.0210325	0.254807
LAML	KR	End	hsenhancer	C>A	0.0679892	0.0119069	0.500863
LAML	KR	End	hsenhancer	C>A	0.0679892	0.0119069	0.500863
LAML	KR	End	hsenhancer	C>A	0.0679892	0.0119069	0.500863
LAML	KR	End	hsenhancer	C>A	0.0679892	0.0119069	0.500863
LAML	KR	End	hsenhancer	C>A	0.0679892	0.0119069	0.500863
THCA	US	End	hsenhancer	C>A	0.0679892	0.0173689	0.407867
THCA	US	End	hsenhancer	C>A	0.0679892	0.0173689	0.407867
THCA	US	End	hsenhancer	C>A	0.0679892	0.0173689	0.407867
THCA	US	End	hsenhancer	C>A	0.0679892	0.0173689	0.407867
THCA	US	End	hsenhancer	C>A	0.0679892	0.0173689	0.407867
PRAD	UK	End	hsenhancer	C>A	0.0819758	0.00711495	0.617714
PRAD	UK	End	hsenhancer	C>A	0.0819758	0.00711495	0.617714
PRAD	UK	End	hsenhancer	C>A	0.0819758	0.00711495	0.617714
PRAD	UK	End	hsenhancer	C>A	0.0819758	0.00711495	0.617714
PRAD	UK	End	hsenhancer	C>A	0.0819758	0.00711495	0.617714
CESC	US	End	hsenhancer	C>A	0.0981215	0.000708656	0.759526
CESC	US	End	hsenhancer	C>A	0.0981215	0.000708656	0.759526
CESC	US	End	hsenhancer	C>A	0.0981215	0.000708656	0.759526
CESC	US	End	hsenhancer	C>A	0.0981215	0.000708656	0.759526
CESC	US	End	hsenhancer	C>A	0.0981215	0.000708656	0.759526
STAD	US	End	hsenhancer	C>A	0.160286	0.012898	0.689718
STAD	US	End	hsenhancer	C>A	0.160286	0.012898	0.689718
STAD	US	End	hsenhancer	C>A	0.160286	0.012898	0.689718
STAD	US	End	hsenhancer	C>A	0.160286	0.012898	0.689718
STAD	US	End	hsenhancer	C>A	0.160286	0.012898	0.689718
COCA	CN	End	hsenhancer	C>A	0.190058	0.0124465	0.743667
COCA	CN	End	hsenhancer	C>A	0.190058	0.0124465	0.743667
COCA	CN	End	hsenhancer	C>A	0.190058	0.0124465	0.743667
COCA	CN	End	hsenhancer	C>A	0.190058	0.0124465	0.743667
COCA	CN	End	hsenhancer	C>A	0.190058	0.0124465	0.743667
LIRI	JP	End	hsenhancer	C>A	0.269536	0.0399597	0.755776
LIRI	JP	End	hsenhancer	C>A	0.269536	0.0399597	0.755776
LIRI	JP	End	hsenhancer	C>A	0.269536	0.0399597	0.755776
LIRI	JP	End	hsenhancer	C>A	0.269536	0.0399597	0.755776
LIRI	JP	End	hsenhancer	C>A	0.269536	0.0399597	0.755776
PRAD	FR	End	hsenhancer	C>A	0.464886	0.0160097	0.80727
PRAD	FR	End	hsenhancer	C>A	0.464886	0.0160097	0.80727
PRAD	FR	End	hsenhancer	C>A	0.464886	0.0160097	0.80727
PRAD	FR	End	hsenhancer	C>A	0.464886	0.0160097	0.80727
PRAD	FR	End	hsenhancer	C>A	0.464886	0.0160097	0.80727
COAD	US	End	hsenhancer	C>A	0.53928	0.0323481	0.971015
COAD	US	End	hsenhancer	C>A	0.53928	0.0323481	0.971015
COAD	US	End	hsenhancer	C>A	0.53928	0.0323481	0.971015
COAD	US	End	hsenhancer	C>A	0.53928	0.0323481	0.971015
COAD	US	End	hsenhancer	C>A	0.53928	0.0323481	0.971015
LIRI	JP	End	hsenhancer	C>G	0.0814086	0.0244755	0.393386
LIRI	JP	End	hsenhancer	C>G	0.0814086	0.0244755	0.393386
LIRI	JP	End	hsenhancer	C>G	0.0814086	0.0244755	0.393386
LIRI	JP	End	hsenhancer	C>G	0.0814086	0.0244755	0.393386
LIRI	JP	End	hsenhancer	C>G	0.0814086	0.0244755	0.393386
COAD	US	End	hsenhancer	C>G	0.235658	0.0437908	0.689718
COAD	US	End	hsenhancer	C>G	0.235658	0.0437908	0.689718
COAD	US	End	hsenhancer	C>G	0.235658	0.0437908	0.689718
COAD	US	End	hsenhancer	C>G	0.235658	0.0437908	0.689718
COAD	US	End	hsenhancer	C>G	0.235658	0.0437908	0.689718
CLLE	ES	End	hsenhancer	C>G	0.333274	0.0399597	0.981421
CLLE	ES	End	hsenhancer	C>G	0.333274	0.0399597	0.981421
CLLE	ES	End	hsenhancer	C>G	0.333274	0.0399597	0.981421
CLLE	ES	End	hsenhancer	C>G	0.333274	0.0399597	0.981421
CLLE	ES	End	hsenhancer	C>G	0.333274	0.0399597	0.981421
THCA	US	End	hsenhancer	C>G	0.339575	0.0418082	0.882075
THCA	US	End	hsenhancer	C>G	0.339575	0.0418082	0.882075
THCA	US	End	hsenhancer	C>G	0.339575	0.0418082	0.882075
THCA	US	End	hsenhancer	C>G	0.339575	0.0418082	0.882075
THCA	US	End	hsenhancer	C>G	0.339575	0.0418082	0.882075
CESC	US	End	hsenhancer	C>G	0.404566	0.0333174	0.927877
CESC	US	End	hsenhancer	C>G	0.404566	0.0333174	0.927877
CESC	US	End	hsenhancer	C>G	0.404566	0.0333174	0.927877
CESC	US	End	hsenhancer	C>G	0.404566	0.0333174	0.927877
CESC	US	End	hsenhancer	C>G	0.404566	0.0333174	0.927877
BRCA	US	End	hsenhancer	C>G	0.524197	0.0060889	0.789962
BRCA	US	End	hsenhancer	C>G	0.524197	0.0060889	0.789962
BRCA	US	End	hsenhancer	C>G	0.524197	0.0060889	0.789962
BRCA	US	End	hsenhancer	C>G	0.524197	0.0060889	0.789962
BRCA	US	End	hsenhancer	C>G	0.524197	0.0060889	0.789962
PACA	AU	End	hsenhancer	C>T	0.0679892	0.0580034	-2.5998
PACA	AU	End	hsenhancer	C>T	0.0679892	0.0580034	-2.88867
PACA	AU	End	hsenhancer	C>T	0.0679892	0.0580034	-3.24976
PACA	AU	End	hsenhancer	C>T	0.0679892	0.0580034	-3.71401
PACA	AU	End	hsenhancer	C>T	0.0679892	0.0580034	-4.33301
PBCA	DE	End	hsenhancer	C>T	0.0712188	0.0188574	0.479812
PBCA	DE	End	hsenhancer	C>T	0.0712188	0.0188574	0.479812
PBCA	DE	End	hsenhancer	C>T	0.0712188	0.0188574	0.479812
PBCA	DE	End	hsenhancer	C>T	0.0712188	0.0188574	0.479812
PBCA	DE	End	hsenhancer	C>T	0.0712188	0.0188574	0.479812
MALY	DE	End	hsenhancer	C>T	0.0722026	0.0417061	-0.38916
MALY	DE	End	hsenhancer	C>T	0.0722026	0.0417061	-0.409642
MALY	DE	End	hsenhancer	C>T	0.0722026	0.0417061	-0.4324
MALY	DE	End	hsenhancer	C>T	0.0722026	0.0417061	-0.457835
MALY	DE	End	hsenhancer	C>T	0.0722026	0.0417061	-0.48645
LUSC	KR	End	hsenhancer	C>T	0.0737825	-3.71864	0.21824
LUSC	KR	End	hsenhancer	C>T	0.0737825	-4.6483	0.21824
LUSC	KR	End	hsenhancer	C>T	0.0737825	-6.19773	0.21824
LUSC	KR	End	hsenhancer	C>T	0.0737825	-9.2966	0.21824
LUSC	KR	End	hsenhancer	C>T	0.0737825	-18.5932	0.21824
GACA	JP	End	hsenhancer	C>T	0.0755219	0.00347464	0.542396
GACA	JP	End	hsenhancer	C>T	0.0755219	0.00347464	0.542396
GACA	JP	End	hsenhancer	C>T	0.0755219	0.00347464	0.542396
GACA	JP	End	hsenhancer	C>T	0.0755219	0.00347464	0.542396
GACA	JP	End	hsenhancer	C>T	0.0755219	0.00347464	0.542396
MELA	AU	End	hsenhancer	C>T	0.0755239	-1.04316	0.21824
MELA	AU	End	hsenhancer	C>T	0.0755239	-1.15907	0.21824
MELA	AU	End	hsenhancer	C>T	0.0755239	-1.30396	0.21824
MELA	AU	End	hsenhancer	C>T	0.0755239	-1.49024	0.21824
MELA	AU	End	hsenhancer	C>T	0.0755239	-1.73861	0.21824
HNSC	US	End	hsenhancer	C>T	0.127476	0.00590046	0.696738
HNSC	US	End	hsenhancer	C>T	0.127476	0.00590046	0.696738
HNSC	US	End	hsenhancer	C>T	0.127476	0.00590046	0.696738
HNSC	US	End	hsenhancer	C>T	0.127476	0.00590046	0.696738
HNSC	US	End	hsenhancer	C>T	0.127476	0.00590046	0.696738
THCA	US	End	hsenhancer	C>T	0.2162	0.0211742	0.709152
THCA	US	End	hsenhancer	C>T	0.2162	0.0211742	0.709152
THCA	US	End	hsenhancer	C>T	0.2162	0.0211742	0.709152
THCA	US	End	hsenhancer	C>T	0.2162	0.0211742	0.709152
THCA	US	End	hsenhancer	C>T	0.2162	0.0211742	0.709152
GBM	US	End	hsenhancer	C>T	0.362321	0.0211742	0.896782
GBM	US	End	hsenhancer	C>T	0.362321	0.0211742	0.896782
GBM	US	End	hsenhancer	C>T	0.362321	0.0211742	0.896782
GBM	US	End	hsenhancer	C>T	0.362321	0.0211742	0.896782
GBM	US	End	hsenhancer	C>T	0.362321	0.0211742	0.896782
MELA	AU	End	hsenhancer	C>T	0.404566	0.0311922	0.14805
MELA	AU	End	hsenhancer	C>T	0.404566	0.0311922	0.14805
MELA	AU	End	hsenhancer	C>T	0.404566	0.0311922	0.14805
MELA	AU	End	hsenhancer	C>T	0.404566	0.0311922	0.14805
MELA	AU	End	hsenhancer	C>T	0.404566	0.0311922	0.14805
NKTL	SG	End	hsenhancer	C>T	0.830291	0.0368167	0.617714
NKTL	SG	End	hsenhancer	C>T	0.830291	0.0368167	0.617714
NKTL	SG	End	hsenhancer	C>T	0.830291	0.0368167	0.617714
NKTL	SG	End	hsenhancer	C>T	0.830291	0.0368167	0.617714
NKTL	SG	End	hsenhancer	C>T	0.830291	0.0368167	0.617714
SKCA	BR	End	hsenhancer	C>T	0.830291	0.00751109	0.542396
SKCA	BR	End	hsenhancer	C>T	0.830291	0.00751109	0.542396
SKCA	BR	End	hsenhancer	C>T	0.830291	0.00751109	0.542396
SKCA	BR	End	hsenhancer	C>T	0.830291	0.00751109	0.542396
SKCA	BR	End	hsenhancer	C>T	0.830291	0.00751109	0.542396
SKCM	US	End	hsenhancer	C>T	0.862324	0.0006486	0.25944
SKCM	US	End	hsenhancer	C>T	0.862324	0.0006486	0.25944
SKCM	US	End	hsenhancer	C>T	0.862324	0.0006486	0.25944
SKCM	US	End	hsenhancer	C>T	0.862324	0.0006486	0.25944
SKCM	US	End	hsenhancer	C>T	0.862324	0.0006486	0.25944
PAEN	AU	End	hsenhancer	C>T	0.863986	0.0342582	0.525545
PAEN	AU	End	hsenhancer	C>T	0.863986	0.0342582	0.525545
PAEN	AU	End	hsenhancer	C>T	0.863986	0.0342582	0.525545
PAEN	AU	End	hsenhancer	C>T	0.863986	0.0342582	0.525545
PAEN	AU	End	hsenhancer	C>T	0.863986	0.0342582	0.525545
BLCA	US	End	hsenhancer	T>A	0.960397	0.0281433	0.46443
BLCA	US	End	hsenhancer	T>A	0.960397	0.0281433	0.46443
BLCA	US	End	hsenhancer	T>A	0.960397	0.0281433	0.46443
BLCA	US	End	hsenhancer	T>A	0.960397	0.0281433	0.46443
BLCA	US	End	hsenhancer	T>A	0.960397	0.0281433	0.46443
LIRI	JP	End	hsenhancer	T>C	0.00407691	0.0046765	0.0546677
LIRI	JP	End	hsenhancer	T>C	0.00407691	0.0046765	0.0546677
LIRI	JP	End	hsenhancer	T>C	0.00407691	0.0046765	0.0546677
LIRI	JP	End	hsenhancer	T>C	0.00407691	0.0046765	0.0546677
LIRI	JP	End	hsenhancer	T>C	0.00407691	0.0046765	0.0546677
GACA	CN	End	hsenhancer	T>C	0.102411	0.0150771	0.686423
GACA	CN	End	hsenhancer	T>C	0.102411	0.0150771	0.686423
GACA	CN	End	hsenhancer	T>C	0.102411	0.0150771	0.686423
GACA	CN	End	hsenhancer	T>C	0.102411	0.0150771	0.686423
GACA	CN	End	hsenhancer	T>C	0.102411	0.0150771	0.686423
MELA	AU	End	hsenhancer	T>C	0.149003	0.0304876	0.536466
MELA	AU	End	hsenhancer	T>C	0.149003	0.0304876	0.536466
MELA	AU	End	hsenhancer	T>C	0.149003	0.0304876	0.536466
MELA	AU	End	hsenhancer	T>C	0.149003	0.0304876	0.536466
MELA	AU	End	hsenhancer	T>C	0.149003	0.0304876	0.536466
LICA	FR	End	hsenhancer	T>C	0.477396	0.0300762	0.80727
LICA	FR	End	hsenhancer	T>C	0.477396	0.0300762	0.80727
LICA	FR	End	hsenhancer	T>C	0.477396	0.0300762	0.80727
LICA	FR	End	hsenhancer	T>C	0.477396	0.0300762	0.80727
LICA	FR	End	hsenhancer	T>C	0.477396	0.0300762	0.80727
PACA	CA	End	hsenhancer	T>C	0.675625	0.00150386	0.5922
PACA	CA	End	hsenhancer	T>C	0.675625	0.00150386	0.5922
PACA	CA	End	hsenhancer	T>C	0.675625	0.00150386	0.5922
PACA	CA	End	hsenhancer	T>C	0.675625	0.00150386	0.5922
PACA	CA	End	hsenhancer	T>C	0.675625	0.00150386	0.5922
LUSC	US	End	hsenhancer	T>C	0.675625	0.0037098	0.5922
LUSC	US	End	hsenhancer	T>C	0.675625	0.0037098	0.5922
LUSC	US	End	hsenhancer	T>C	0.675625	0.0037098	0.5922
LUSC	US	End	hsenhancer	T>C	0.675625	0.0037098	0.5922
LUSC	US	End	hsenhancer	T>C	0.675625	0.0037098	0.5922
UCEC	US	End	hsenhancer	T>C	0.76585	0.0399597	0.77312
UCEC	US	End	hsenhancer	T>C	0.76585	0.0399597	0.77312
UCEC	US	End	hsenhancer	T>C	0.76585	0.0399597	0.77312
UCEC	US	End	hsenhancer	T>C	0.76585	0.0399597	0.77312
UCEC	US	End	hsenhancer	T>C	0.76585	0.0399597	0.77312
LUAD	US	End	hsenhancer	T>C	0.862324	0.0173689	0.590546
LUAD	US	End	hsenhancer	T>C	0.862324	0.0173689	0.590546
LUAD	US	End	hsenhancer	T>C	0.862324	0.0173689	0.590546
LUAD	US	End	hsenhancer	T>C	0.862324	0.0173689	0.590546
LUAD	US	End	hsenhancer	T>C	0.862324	0.0173689	0.590546
BRCA	US	End	hsenhancer	T>C	0.878069	0.013381	0.542396
BRCA	US	End	hsenhancer	T>C	0.878069	0.013381	0.542396
BRCA	US	End	hsenhancer	T>C	0.878069	0.013381	0.542396
BRCA	US	End	hsenhancer	T>C	0.878069	0.013381	0.542396
BRCA	US	End	hsenhancer	T>C	0.878069	0.013381	0.542396
PACA	AU	End	hsenhancer	T>G	0.0699047	0.00347464	0.590546
PACA	AU	End	hsenhancer	T>G	0.0699047	0.00347464	0.590546
PACA	AU	End	hsenhancer	T>G	0.0699047	0.00347464	0.590546
PACA	AU	End	hsenhancer	T>G	0.0699047	0.00347464	0.590546
PACA	AU	End	hsenhancer	T>G	0.0699047	0.00347464	0.590546
BRCA	FR	End	hsenhancer	T>G	0.149003	0.00688873	0.796358
BRCA	FR	End	hsenhancer	T>G	0.149003	0.00688873	0.796358
BRCA	FR	End	hsenhancer	T>G	0.149003	0.00688873	0.796358
BRCA	FR	End	hsenhancer	T>G	0.149003	0.00688873	0.796358
BRCA	FR	End	hsenhancer	T>G	0.149003	0.00688873	0.796358
BRCA	EU	End	hsenhancer	T>G	0.181574	0.0196005	0.651596
BRCA	EU	End	hsenhancer	T>G	0.181574	0.0196005	0.651596
BRCA	EU	End	hsenhancer	T>G	0.181574	0.0196005	0.651596
BRCA	EU	End	hsenhancer	T>G	0.181574	0.0196005	0.651596
BRCA	EU	End	hsenhancer	T>G	0.181574	0.0196005	0.651596
GACA	CN	End	hsenhancer	T>G	0.186379	0.00347464	0.796358
GACA	CN	End	hsenhancer	T>G	0.186379	0.00347464	0.796358
GACA	CN	End	hsenhancer	T>G	0.186379	0.00347464	0.796358
GACA	CN	End	hsenhancer	T>G	0.186379	0.00347464	0.796358
GACA	CN	End	hsenhancer	T>G	0.186379	0.00347464	0.796358
EOPC	DE	End	hsenhancer	T>G	0.2162	0.0168984	0.727254
EOPC	DE	End	hsenhancer	T>G	0.2162	0.0168984	0.727254
EOPC	DE	End	hsenhancer	T>G	0.2162	0.0168984	0.727254
EOPC	DE	End	hsenhancer	T>G	0.2162	0.0168984	0.727254
EOPC	DE	End	hsenhancer	T>G	0.2162	0.0168984	0.727254
LIRI	JP	End	hsenhancer	T>G	0.286331	0.0304876	0.855612
LIRI	JP	End	hsenhancer	T>G	0.286331	0.0304876	0.855612
LIRI	JP	End	hsenhancer	T>G	0.286331	0.0304876	0.855612
LIRI	JP	End	hsenhancer	T>G	0.286331	0.0304876	0.855612
LIRI	JP	End	hsenhancer	T>G	0.286331	0.0304876	0.855612
THCA	CN	End	hsenhancer	T>G	0.512587	0.0258457	0.952727
THCA	CN	End	hsenhancer	T>G	0.512587	0.0258457	0.952727
THCA	CN	End	hsenhancer	T>G	0.512587	0.0258457	0.952727
THCA	CN	End	hsenhancer	T>G	0.512587	0.0258457	0.952727
THCA	CN	End	hsenhancer	T>G	0.512587	0.0258457	0.952727
RECA	EU	End	hsenhancer	T>G	0.547739	0.012169	0.869092
RECA	EU	End	hsenhancer	T>G	0.547739	0.012169	0.869092
RECA	EU	End	hsenhancer	T>G	0.547739	0.012169	0.869092
RECA	EU	End	hsenhancer	T>G	0.547739	0.012169	0.869092
RECA	EU	End	hsenhancer	T>G	0.547739	0.012169	0.869092
MELA	AU	End	Melanocyte	C>T	0.751084	0.000523204	0.191878
MELA	AU	End	Melanocyte	C>T	0.751084	0.000523204	0.191878
MELA	AU	End	Melanocyte	C>T	0.751084	0.000523204	0.191878
MELA	AU	End	Melanocyte	C>T	0.751084	0.000523204	0.191878
MELA	AU	End	Melanocyte	C>T	0.751084	0.000523204	0.191878
MELA	AU	End	Melanoma	C>T	0.0699047	1.20111e-05	0.500863
MELA	AU	End	Melanoma	C>T	0.0699047	1.20111e-05	0.500863
MELA	AU	End	Melanoma	C>T	0.0699047	1.20111e-05	0.500863
MELA	AU	End	Melanoma	C>T	0.0699047	1.20111e-05	0.500863
MELA	AU	End	Melanoma	C>T	0.0699047	1.20111e-05	0.500863
MELA	AU	End	Melanoma	T>C	0.635249	0.0311922	0.927877
MELA	AU	End	Melanoma	T>C	0.635249	0.0311922	0.927877
MELA	AU	End	Melanoma	T>C	0.635249	0.0311922	0.927877
MELA	AU	End	Melanoma	T>C	0.635249	0.0311922	0.927877
MELA	AU	End	Melanoma	T>C	0.635249	0.0311922	0.927877
OV	AU	End	Ovary	C>T	0.0737825	0.00665896	0.590546
OV	AU	End	Ovary	C>T	0.0737825	0.00665896	0.590546
OV	AU	End	Ovary	C>T	0.0737825	0.00665896	0.590546
OV	AU	End	Ovary	C>T	0.0737825	0.00665896	0.590546
OV	AU	End	Ovary	C>T	0.0737825	0.00665896	0.590546
PACA	CA	End	Pancreas	C>T	0.1551	0.0472364	0.5922
PACA	CA	End	Pancreas	C>T	0.1551	0.0472364	0.5922
PACA	CA	End	Pancreas	C>T	0.1551	0.0472364	0.5922
PACA	CA	End	Pancreas	C>T	0.1551	0.0472364	0.5922
PACA	CA	End	Pancreas	C>T	0.1551	0.0472364	0.5922
LICA	CN	Middle	hsenhancer	C>A	0	1.20111e-05	0.000256737
LICA	CN	Middle	hsenhancer	C>A	0	1.20111e-05	0.000256737
LICA	CN	Middle	hsenhancer	C>A	0	1.20111e-05	0.000256737
LICA	CN	Middle	hsenhancer	C>A	0	1.20111e-05	0.000256737
LICA	CN	Middle	hsenhancer	C>A	0	1.20111e-05	0.000256737
LUSC	KR	Middle	hsenhancer	C>A	0.0150508	0.001217	0.352542
LUSC	KR	Middle	hsenhancer	C>A	0.0150508	0.001217	0.352542
LUSC	KR	Middle	hsenhancer	C>A	0.0150508	0.001217	0.352542
LUSC	KR	Middle	hsenhancer	C>A	0.0150508	0.001217	0.352542
LUSC	KR	Middle	hsenhancer	C>A	0.0150508	0.001217	0.352542
BLCA	US	Middle	hsenhancer	C>A	0.0150508	0.00180167	0.352542
BLCA	US	Middle	hsenhancer	C>A	0.0150508	0.00180167	0.352542
BLCA	US	Middle	hsenhancer	C>A	0.0150508	0.00180167	0.352542
BLCA	US	Middle	hsenhancer	C>A	0.0150508	0.00180167	0.352542
BLCA	US	Middle	hsenhancer	C>A	0.0150508	0.00180167	0.352542
SKCM	US	Middle	hsenhancer	C>A	0.0216972	0.0437908	0.191878
SKCM	US	Middle	hsenhancer	C>A	0.0216972	0.0437908	0.191878
SKCM	US	Middle	hsenhancer	C>A	0.0216972	0.0437908	0.191878
SKCM	US	Middle	hsenhancer	C>A	0.0216972	0.0437908	0.191878
SKCM	US	Middle	hsenhancer	C>A	0.0216972	0.0437908	0.191878
CESC	US	Middle	hsenhancer	C>A	0.0555943	0.000508971	0.639722
CESC	US	Middle	hsenhancer	C>A	0.0555943	0.000508971	0.639722
CESC	US	Middle	hsenhancer	C>A	0.0555943	0.000508971	0.639722
CESC	US	Middle	hsenhancer	C>A	0.0555943	0.000508971	0.639722
CESC	US	Middle	hsenhancer	C>A	0.0555943	0.000508971	0.639722
LAML	KR	Middle	hsenhancer	C>A	0.0555943	0.000180167	0.617714
LAML	KR	Middle	hsenhancer	C>A	0.0555943	0.000180167	0.617714
LAML	KR	Middle	hsenhancer	C>A	0.0555943	0.000180167	0.617714
LAML	KR	Middle	hsenhancer	C>A	0.0555943	0.000180167	0.617714
LAML	KR	Middle	hsenhancer	C>A	0.0555943	0.000180167	0.617714
GACA	CN	Middle	hsenhancer	C>A	0.0679892	0.0228211	0.384452
GACA	CN	Middle	hsenhancer	C>A	0.0679892	0.0228211	0.384452
GACA	CN	Middle	hsenhancer	C>A	0.0679892	0.0228211	0.384452
GACA	CN	Middle	hsenhancer	C>A	0.0679892	0.0228211	0.384452
GACA	CN	Middle	hsenhancer	C>A	0.0679892	0.0228211	0.384452
CMDI	UK	Middle	hsenhancer	C>A	0.0679892	0.0210388	0.323186
CMDI	UK	Middle	hsenhancer	C>A	0.0679892	0.0210388	0.323186
CMDI	UK	Middle	hsenhancer	C>A	0.0679892	0.0210388	0.323186
CMDI	UK	Middle	hsenhancer	C>A	0.0679892	0.0210388	0.323186
CMDI	UK	Middle	hsenhancer	C>A	0.0679892	0.0210388	0.323186
MALY	DE	Middle	hsenhancer	C>A	0.0679892	6.87909e-05	0.824338
MALY	DE	Middle	hsenhancer	C>A	0.0679892	6.87909e-05	0.824338
MALY	DE	Middle	hsenhancer	C>A	0.0679892	6.87909e-05	0.824338
MALY	DE	Middle	hsenhancer	C>A	0.0679892	6.87909e-05	0.824338
MALY	DE	Middle	hsenhancer	C>A	0.0679892	6.87909e-05	0.824338
EOPC	DE	Middle	hsenhancer	C>A	0.186086	0.0260768	0.686423
EOPC	DE	Middle	hsenhancer	C>A	0.186086	0.0260768	0.686423
EOPC	DE	Middle	hsenhancer	C>A	0.186086	0.0260768	0.686423
EOPC	DE	Middle	hsenhancer	C>A	0.186086	0.0260768	0.686423
EOPC	DE	Middle	hsenhancer	C>A	0.186086	0.0260768	0.686423
COAD	US	Middle	hsenhancer	C>A	0.193883	0.0342582	0.651596
COAD	US	Middle	hsenhancer	C>A	0.193883	0.0342582	0.651596
COAD	US	Middle	hsenhancer	C>A	0.193883	0.0342582	0.651596
COAD	US	Middle	hsenhancer	C>A	0.193883	0.0342582	0.651596
COAD	US	Middle	hsenhancer	C>A	0.193883	0.0342582	0.651596
THCA	CN	Middle	hsenhancer	C>A	0.2162	0.0447939	0.63218
THCA	CN	Middle	hsenhancer	C>A	0.2162	0.0447939	0.63218
THCA	CN	Middle	hsenhancer	C>A	0.2162	0.0447939	0.63218
THCA	CN	Middle	hsenhancer	C>A	0.2162	0.0447939	0.63218
THCA	CN	Middle	hsenhancer	C>A	0.2162	0.0447939	0.63218
LUAD	US	Middle	hsenhancer	C>A	0.218576	0.0001081	0.927877
LUAD	US	Middle	hsenhancer	C>A	0.218576	0.0001081	0.927877
LUAD	US	Middle	hsenhancer	C>A	0.218576	0.0001081	0.927877
LUAD	US	Middle	hsenhancer	C>A	0.218576	0.0001081	0.927877
LUAD	US	Middle	hsenhancer	C>A	0.218576	0.0001081	0.927877
PRAD	FR	Middle	hsenhancer	C>A	0.282513	0.0094997	0.99327
PRAD	FR	Middle	hsenhancer	C>A	0.282513	0.0094997	0.99327
PRAD	FR	Middle	hsenhancer	C>A	0.282513	0.0094997	0.99327
PRAD	FR	Middle	hsenhancer	C>A	0.282513	0.0094997	0.99327
PRAD	FR	Middle	hsenhancer	C>A	0.282513	0.0094997	0.99327
LIRI	JP	Middle	hsenhancer	C>A	0.400003	0.0211742	0.960176
LIRI	JP	Middle	hsenhancer	C>A	0.400003	0.0211742	0.960176
LIRI	JP	Middle	hsenhancer	C>A	0.400003	0.0211742	0.960176
LIRI	JP	Middle	hsenhancer	C>A	0.400003	0.0211742	0.960176
LIRI	JP	Middle	hsenhancer	C>A	0.400003	0.0211742	0.960176
OV	AU	Middle	hsenhancer	C>A	0.566238	0.0232097	0.689718
OV	AU	Middle	hsenhancer	C>A	0.566238	0.0232097	0.689718
OV	AU	Middle	hsenhancer	C>A	0.566238	0.0232097	0.689718
OV	AU	Middle	hsenhancer	C>A	0.566238	0.0232097	0.689718
OV	AU	Middle	hsenhancer	C>A	0.566238	0.0232097	0.689718
BRCA	EU	Middle	hsenhancer	C>G	0.0672622	0.0232097	0.352542
BRCA	EU	Middle	hsenhancer	C>G	0.0672622	0.0232097	0.352542
BRCA	EU	Middle	hsenhancer	C>G	0.0672622	0.0232097	0.352542
BRCA	EU	Middle	hsenhancer	C>G	0.0672622	0.0232097	0.352542
BRCA	EU	Middle	hsenhancer	C>G	0.0672622	0.0232097	0.352542
CLLE	ES	Middle	hsenhancer	C>G	0.0679892	0.0260768	0.291506
CLLE	ES	Middle	hsenhancer	C>G	0.0679892	0.0260768	0.291506
CLLE	ES	Middle	hsenhancer	C>G	0.0679892	0.0260768	0.291506
CLLE	ES	Middle	hsenhancer	C>G	0.0679892	0.0260768	0.291506
CLLE	ES	Middle	hsenhancer	C>G	0.0679892	0.0260768	0.291506
UTCA	FR	Middle	hsenhancer	C>G	0.108888	0.00405976	0.689718
UTCA	FR	Middle	hsenhancer	C>G	0.108888	0.00405976	0.689718
UTCA	FR	Middle	hsenhancer	C>G	0.108888	0.00405976	0.689718
UTCA	FR	Middle	hsenhancer	C>G	0.108888	0.00405976	0.689718
UTCA	FR	Middle	hsenhancer	C>G	0.108888	0.00405976	0.689718
PACA	CA	Middle	hsenhancer	C>G	0.118803	0.00347464	0.666898
PACA	CA	Middle	hsenhancer	C>G	0.118803	0.00347464	0.666898
PACA	CA	Middle	hsenhancer	C>G	0.118803	0.00347464	0.666898
PACA	CA	Middle	hsenhancer	C>G	0.118803	0.00347464	0.666898
PACA	CA	Middle	hsenhancer	C>G	0.118803	0.00347464	0.666898
THCA	US	Middle	hsenhancer	C>G	0.189356	0.03933	0.755776
THCA	US	Middle	hsenhancer	C>G	0.189356	0.03933	0.755776
THCA	US	Middle	hsenhancer	C>G	0.189356	0.03933	0.755776
THCA	US	Middle	hsenhancer	C>G	0.189356	0.03933	0.755776
THCA	US	Middle	hsenhancer	C>G	0.189356	0.03933	0.755776
PACA	AU	Middle	Pancreas	C>G	0.22746	0.0260768	0.689718
PACA	AU	Middle	Pancreas	C>G	0.22746	0.0260768	0.689718
PACA	AU	Middle	Pancreas	C>G	0.22746	0.0260768	0.689718
PACA	AU	Middle	Pancreas	C>G	0.22746	0.0260768	0.689718
PACA	AU	Middle	Pancreas	C>G	0.22746	0.0260768	0.689718
MELA	AU	Middle	Melanoma	C>T	0.00203588	1.20111e-05	0.869092
MELA	AU	Middle	Melanoma	C>T	0.00203588	1.20111e-05	0.869092
MELA	AU	Middle	Melanoma	C>T	0.00203588	1.20111e-05	0.869092
MELA	AU	Middle	Melanoma	C>T	0.00203588	1.20111e-05	0.869092
MELA	AU	Middle	Melanoma	C>T	0.00203588	1.20111e-05	0.869092
MALY	DE	Middle	hsenhancer	C>T	0.0686435	0.0614339	-1.7296
MALY	DE	Middle	hsenhancer	C>T	0.0686435	0.0614339	-1.85314
MALY	DE	Middle	hsenhancer	C>T	0.0686435	0.0614339	-1.99569
MALY	DE	Middle	hsenhancer	C>T	0.0686435	0.0614339	-2.162
MALY	DE	Middle	hsenhancer	C>T	0.0686435	0.0614339	-2.35855
PACA	AU	Middle	hsenhancer	C>T	0.0737825	0.0399597	0.152587
PACA	AU	Middle	hsenhancer	C>T	0.0737825	0.0399597	0.152587
PACA	AU	Middle	hsenhancer	C>T	0.0737825	0.0399597	0.152587
PACA	AU	Middle	hsenhancer	C>T	0.0737825	0.0399597	0.152587
PACA	AU	Middle	hsenhancer	C>T	0.0737825	0.0399597	0.152587
CESC	US	Middle	hsenhancer	C>T	0.0737825	0.0953565	-17.6203
CESC	US	Middle	hsenhancer	C>T	0.0737825	0.0953565	-22.0254
CESC	US	Middle	hsenhancer	C>T	0.0737825	0.0953565	-29.3672
CESC	US	Middle	hsenhancer	C>T	0.0737825	0.0953565	-44.0508
CESC	US	Middle	hsenhancer	C>T	0.0737825	0.0953565	-88.1015
HNSC	US	Middle	hsenhancer	C>T	0.186086	0.0304876	0.598252
HNSC	US	Middle	hsenhancer	C>T	0.186086	0.0304876	0.598252
HNSC	US	Middle	hsenhancer	C>T	0.186086	0.0304876	0.598252
HNSC	US	Middle	hsenhancer	C>T	0.186086	0.0304876	0.598252
HNSC	US	Middle	hsenhancer	C>T	0.186086	0.0304876	0.598252
OV	AU	Middle	hsenhancer	C>T	0.206858	0.0472364	0.666898
OV	AU	Middle	hsenhancer	C>T	0.206858	0.0472364	0.666898
OV	AU	Middle	hsenhancer	C>T	0.206858	0.0472364	0.666898
OV	AU	Middle	hsenhancer	C>T	0.206858	0.0472364	0.666898
OV	AU	Middle	hsenhancer	C>T	0.206858	0.0472364	0.666898
THCA	US	Middle	hsenhancer	C>T	0.246939	0.0088338	0.863135
THCA	US	Middle	hsenhancer	C>T	0.246939	0.0088338	0.863135
THCA	US	Middle	hsenhancer	C>T	0.246939	0.0088338	0.863135
THCA	US	Middle	hsenhancer	C>T	0.246939	0.0088338	0.863135
THCA	US	Middle	hsenhancer	C>T	0.246939	0.0088338	0.863135
NKTL	SG	Middle	hsenhancer	C>T	0.305274	0.0251232	0.923431
NKTL	SG	Middle	hsenhancer	C>T	0.305274	0.0251232	0.923431
NKTL	SG	Middle	hsenhancer	C>T	0.305274	0.0251232	0.923431
NKTL	SG	Middle	hsenhancer	C>T	0.305274	0.0251232	0.923431
NKTL	SG	Middle	hsenhancer	C>T	0.305274	0.0251232	0.923431
MELA	AU	Middle	Melanocyte	C>T	0.400003	0.000203482	0.639722
MELA	AU	Middle	Melanocyte	C>T	0.400003	0.000203482	0.639722
MELA	AU	Middle	Melanocyte	C>T	0.400003	0.000203482	0.639722
MELA	AU	Middle	Melanocyte	C>T	0.400003	0.000203482	0.639722
MELA	AU	Middle	Melanocyte	C>T	0.400003	0.000203482	0.639722
UCEC	US	Middle	hsenhancer	C>T	0.425663	0.0164058	0.960176
UCEC	US	Middle	hsenhancer	C>T	0.425663	0.0164058	0.960176
UCEC	US	Middle	hsenhancer	C>T	0.425663	0.0164058	0.960176
UCEC	US	Middle	hsenhancer	C>T	0.425663	0.0164058	0.960176
UCEC	US	Middle	hsenhancer	C>T	0.425663	0.0164058	0.960176
MELA	AU	Middle	A375	C>T	0.801484	0.00711495	0.536466
MELA	AU	Middle	A375	C>T	0.801484	0.00711495	0.536466
MELA	AU	Middle	A375	C>T	0.801484	0.00711495	0.536466
MELA	AU	Middle	A375	C>T	0.801484	0.00711495	0.536466
MELA	AU	Middle	A375	C>T	0.801484	0.00711495	0.536466
STAD	US	Middle	hsenhancer	C>T	0.836995	0.0418082	0.689718
STAD	US	Middle	hsenhancer	C>T	0.836995	0.0418082	0.689718
STAD	US	Middle	hsenhancer	C>T	0.836995	0.0418082	0.689718
STAD	US	Middle	hsenhancer	C>T	0.836995	0.0418082	0.689718
STAD	US	Middle	hsenhancer	C>T	0.836995	0.0418082	0.689718
SKCM	US	Middle	hsenhancer	C>T	0.941404	6.486e-05	0.000256737
SKCM	US	Middle	hsenhancer	C>T	0.941404	6.486e-05	0.000256737
SKCM	US	Middle	hsenhancer	C>T	0.941404	6.486e-05	0.000256737
SKCM	US	Middle	hsenhancer	C>T	0.941404	6.486e-05	0.000256737
SKCM	US	Middle	hsenhancer	C>T	0.941404	6.486e-05	0.000256737
BOCA	UK	Middle	hsenhancer	T>C	0.266841	0.0292402	0.755776
BOCA	UK	Middle	hsenhancer	T>C	0.266841	0.0292402	0.755776
BOCA	UK	Middle	hsenhancer	T>C	0.266841	0.0292402	0.755776
BOCA	UK	Middle	hsenhancer	T>C	0.266841	0.0292402	0.755776
BOCA	UK	Middle	hsenhancer	T>C	0.266841	0.0292402	0.755776
HNSC	US	Middle	hsenhancer	T>C	0.320439	0.0411074	0.896782
HNSC	US	Middle	hsenhancer	T>C	0.320439	0.0411074	0.896782
HNSC	US	Middle	hsenhancer	T>C	0.320439	0.0411074	0.896782
HNSC	US	Middle	hsenhancer	T>C	0.320439	0.0411074	0.896782
HNSC	US	Middle	hsenhancer	T>C	0.320439	0.0411074	0.896782
LUSC	US	Middle	hsenhancer	T>C	0.406965	0.000370629	0.536466
LUSC	US	Middle	hsenhancer	T>C	0.406965	0.000370629	0.536466
LUSC	US	Middle	hsenhancer	T>C	0.406965	0.000370629	0.536466
LUSC	US	Middle	hsenhancer	T>C	0.406965	0.000370629	0.536466
LUSC	US	Middle	hsenhancer	T>C	0.406965	0.000370629	0.536466
LUAD	US	Middle	hsenhancer	T>C	0.464886	0.0011855	0.5922
LUAD	US	Middle	hsenhancer	T>C	0.464886	0.0011855	0.5922
LUAD	US	Middle	hsenhancer	T>C	0.464886	0.0011855	0.5922
LUAD	US	Middle	hsenhancer	T>C	0.464886	0.0011855	0.5922
LUAD	US	Middle	hsenhancer	T>C	0.464886	0.0011855	0.5922
BRCA	EU	Middle	hsenhancer	T>C	0.531882	0.0355073	0.896782
BRCA	EU	Middle	hsenhancer	T>C	0.531882	0.0355073	0.896782
BRCA	EU	Middle	hsenhancer	T>C	0.531882	0.0355073	0.896782
BRCA	EU	Middle	hsenhancer	T>C	0.531882	0.0355073	0.896782
BRCA	EU	Middle	hsenhancer	T>C	0.531882	0.0355073	0.896782
STAD	US	Middle	hsenhancer	T>C	0.656395	0.0447939	0.869092
STAD	US	Middle	hsenhancer	T>C	0.656395	0.0447939	0.869092
STAD	US	Middle	hsenhancer	T>C	0.656395	0.0447939	0.869092
STAD	US	Middle	hsenhancer	T>C	0.656395	0.0447939	0.869092
STAD	US	Middle	hsenhancer	T>C	0.656395	0.0447939	0.869092
BRCA	US	Middle	hsenhancer	T>C	0.827174	0.0292402	0.536466
BRCA	US	Middle	hsenhancer	T>C	0.827174	0.0292402	0.536466
BRCA	US	Middle	hsenhancer	T>C	0.827174	0.0292402	0.536466
BRCA	US	Middle	hsenhancer	T>C	0.827174	0.0292402	0.536466
BRCA	US	Middle	hsenhancer	T>C	0.827174	0.0292402	0.536466
PRAD	FR	Middle	hsenhancer	T>C	0.896653	0.0244755	0.500863
PRAD	FR	Middle	hsenhancer	T>C	0.896653	0.0244755	0.500863
PRAD	FR	Middle	hsenhancer	T>C	0.896653	0.0244755	0.500863
PRAD	FR	Middle	hsenhancer	T>C	0.896653	0.0244755	0.500863
PRAD	FR	Middle	hsenhancer	T>C	0.896653	0.0244755	0.500863
PACA	AU	Middle	hsenhancer	T>G	0.0150508	0.000902076	0.384452
PACA	AU	Middle	hsenhancer	T>G	0.0150508	0.000902076	0.384452
PACA	AU	Middle	hsenhancer	T>G	0.0150508	0.000902076	0.384452
PACA	AU	Middle	hsenhancer	T>G	0.0150508	0.000902076	0.384452
PACA	AU	Middle	hsenhancer	T>G	0.0150508	0.000902076	0.384452
PRAD	CA	Middle	hsenhancer	T>G	0.0672622	0.0094997	0.369573
PRAD	CA	Middle	hsenhancer	T>G	0.0672622	0.0094997	0.369573
PRAD	CA	Middle	hsenhancer	T>G	0.0672622	0.0094997	0.369573
PRAD	CA	Middle	hsenhancer	T>G	0.0672622	0.0094997	0.369573
PRAD	CA	Middle	hsenhancer	T>G	0.0672622	0.0094997	0.369573
EOPC	DE	Middle	hsenhancer	T>G	0.0722669	0.000180167	0.80727
EOPC	DE	Middle	hsenhancer	T>G	0.0722669	0.000180167	0.80727
EOPC	DE	Middle	hsenhancer	T>G	0.0722669	0.000180167	0.80727
EOPC	DE	Middle	hsenhancer	T>G	0.0722669	0.000180167	0.80727
EOPC	DE	Middle	hsenhancer	T>G	0.0722669	0.000180167	0.80727
CMDI	UK	Middle	hsenhancer	T>G	0.102411	0.0418082	0.509231
CMDI	UK	Middle	hsenhancer	T>G	0.102411	0.0418082	0.509231
CMDI	UK	Middle	hsenhancer	T>G	0.102411	0.0418082	0.509231
CMDI	UK	Middle	hsenhancer	T>G	0.102411	0.0418082	0.509231
CMDI	UK	Middle	hsenhancer	T>G	0.102411	0.0418082	0.509231
SKCA	BR	Middle	hsenhancer	T>G	0.102411	0.000203482	0.927877
SKCA	BR	Middle	hsenhancer	T>G	0.102411	0.000203482	0.927877
SKCA	BR	Middle	hsenhancer	T>G	0.102411	0.000203482	0.927877
SKCA	BR	Middle	hsenhancer	T>G	0.102411	0.000203482	0.927877
SKCA	BR	Middle	hsenhancer	T>G	0.102411	0.000203482	0.927877
THCA	CN	Middle	hsenhancer	T>G	0.122793	0.0168984	0.598252
THCA	CN	Middle	hsenhancer	T>G	0.122793	0.0168984	0.598252
THCA	CN	Middle	hsenhancer	T>G	0.122793	0.0168984	0.598252
THCA	CN	Middle	hsenhancer	T>G	0.122793	0.0168984	0.598252
THCA	CN	Middle	hsenhancer	T>G	0.122793	0.0168984	0.598252
LUSC	KR	Middle	hsenhancer	T>G	0.150771	0.0427486	0.639722
LUSC	KR	Middle	hsenhancer	T>G	0.150771	0.0427486	0.639722
LUSC	KR	Middle	hsenhancer	T>G	0.150771	0.0427486	0.639722
LUSC	KR	Middle	hsenhancer	T>G	0.150771	0.0427486	0.639722
LUSC	KR	Middle	hsenhancer	T>G	0.150771	0.0427486	0.639722
LINC	JP	Middle	hsenhancer	T>G	0.232746	0.0458264	0.77312
LINC	JP	Middle	hsenhancer	T>G	0.232746	0.0458264	0.77312
LINC	JP	Middle	hsenhancer	T>G	0.232746	0.0458264	0.77312
LINC	JP	Middle	hsenhancer	T>G	0.232746	0.0458264	0.77312
LINC	JP	Middle	hsenhancer	T>G	0.232746	0.0458264	0.77312
BRCA	FR	Middle	hsenhancer	T>G	0.333274	0.0437908	0.869092
BRCA	FR	Middle	hsenhancer	T>G	0.333274	0.0437908	0.869092
BRCA	FR	Middle	hsenhancer	T>G	0.333274	0.0437908	0.869092
BRCA	FR	Middle	hsenhancer	T>G	0.333274	0.0437908	0.869092
BRCA	FR	Middle	hsenhancer	T>G	0.333274	0.0437908	0.869092
CESC	US	Middle	hsenhancer	T>G	0.440625	0.0211742	0.981421
CESC	US	Middle	hsenhancer	T>G	0.440625	0.0211742	0.981421
CESC	US	Middle	hsenhancer	T>G	0.440625	0.0211742	0.981421
CESC	US	Middle	hsenhancer	T>G	0.440625	0.0211742	0.981421
CESC	US	Middle	hsenhancer	T>G	0.440625	0.0211742	0.981421
MELA	AU	Middle	Melanoma	T>G	0.969024	0.0300762	0.246855
MELA	AU	Middle	Melanoma	T>G	0.969024	0.0300762	0.246855
MELA	AU	Middle	Melanoma	T>G	0.969024	0.0300762	0.246855
MELA	AU	Middle	Melanoma	T>G	0.969024	0.0300762	0.246855
MELA	AU	Middle	Melanoma	T>G	0.969024	0.0300762	0.246855
MELA	AU	Start	A375	C>T	0.656395	0.000278784	0.14805
MELA	AU	Start	A375	C>T	0.656395	0.000278784	0.14805
MELA	AU	Start	A375	C>T	0.656395	0.000278784	0.14805
MELA	AU	Start	A375	C>T	0.656395	0.000278784	0.14805
MELA	AU	Start	A375	C>T	0.656395	0.000278784	0.14805
MELA	AU	Start	Melanocyte	C>T	0.964669	0.0164058	0.502235
MELA	AU	Start	Melanocyte	C>T	0.964669	0.0164058	0.502235
MELA	AU	Start	Melanocyte	C>T	0.964669	0.0164058	0.502235
MELA	AU	Start	Melanocyte	C>T	0.964669	0.0164058	0.502235
MELA	AU	Start	Melanocyte	C>T	0.964669	0.0164058	0.502235
MELA	AU	Start	Melanoma	C>T	5.405e-05	1.20111e-05	0.500863
MELA	AU	Start	Melanoma	C>T	5.405e-05	1.20111e-05	0.500863
MELA	AU	Start	Melanoma	C>T	5.405e-05	1.20111e-05	0.500863
MELA	AU	Start	Melanoma	C>T	5.405e-05	1.20111e-05	0.500863
MELA	AU	Start	Melanoma	C>T	5.405e-05	1.20111e-05	0.500863
MELA	AU	Start	Melanoma	T>A	0.586958	0.00711495	0.542396
MELA	AU	Start	Melanoma	T>A	0.586958	0.00711495	0.542396
MELA	AU	Start	Melanoma	T>A	0.586958	0.00711495	0.542396
MELA	AU	Start	Melanoma	T>A	0.586958	0.00711495	0.542396
MELA	AU	Start	Melanoma	T>A	0.586958	0.00711495	0.542396
MELA	AU	Start	Melanoma	T>C	0.333274	0.0289488	0.941119
MELA	AU	Start	Melanoma	T>C	0.333274	0.0289488	0.941119
MELA	AU	Start	Melanoma	T>C	0.333274	0.0289488	0.941119
MELA	AU	Start	Melanoma	T>C	0.333274	0.0289488	0.941119
MELA	AU	Start	Melanoma	T>C	0.333274	0.0289488	0.941119
MELA	AU	Start	Melanoma	T>G	0.862324	0.038185	0.651596
MELA	AU	Start	Melanoma	T>G	0.862324	0.038185	0.651596
MELA	AU	Start	Melanoma	T>G	0.862324	0.038185	0.651596
MELA	AU	Start	Melanoma	T>G	0.862324	0.038185	0.651596
MELA	AU	Start	Melanoma	T>G	0.862324	0.038185	0.651596
PACA	AU	Start	Pancreas	C>A	0.689503	0.0311922	0.882075
PACA	AU	Start	Pancreas	C>A	0.689503	0.0311922	0.882075
PACA	AU	Start	Pancreas	C>A	0.689503	0.0311922	0.882075
PACA	AU	Start	Pancreas	C>A	0.689503	0.0311922	0.882075
PACA	AU	Start	Pancreas	C>A	0.689503	0.0311922	0.882075
PACA	AU	Start	Pancreas	C>T	0.2162	0.0292402	0.651596
PACA	AU	Start	Pancreas	C>T	0.2162	0.0292402	0.651596
PACA	AU	Start	Pancreas	C>T	0.2162	0.0292402	0.651596
PACA	AU	Start	Pancreas	C>T	0.2162	0.0292402	0.651596
PACA	AU	Start	Pancreas	C>T	0.2162	0.0292402	0.651596
LICA	CN	Start	hsenhancer	C>A	0	1.20111e-05	0.000256737
LICA	CN	Start	hsenhancer	C>A	0	1.20111e-05	0.000256737
LICA	CN	Start	hsenhancer	C>A	0	1.20111e-05	0.000256737
LICA	CN	Start	hsenhancer	C>A	0	1.20111e-05	0.000256737
LICA	CN	Start	hsenhancer	C>A	0	1.20111e-05	0.000256737
CMDI	UK	Start	hsenhancer	C>A	0.00645897	0.000174623	0.221697
CMDI	UK	Start	hsenhancer	C>A	0.00645897	0.000174623	0.221697
CMDI	UK	Start	hsenhancer	C>A	0.00645897	0.000174623	0.221697
CMDI	UK	Start	hsenhancer	C>A	0.00645897	0.000174623	0.221697
CMDI	UK	Start	hsenhancer	C>A	0.00645897	0.000174623	0.221697
LUSC	KR	Start	hsenhancer	C>A	0.00990917	0.322243	0.00288627
LUSC	KR	Start	hsenhancer	C>A	0.00990917	0.322243	0.00288627
LUSC	KR	Start	hsenhancer	C>A	0.00990917	0.322243	0.00288627
LUSC	KR	Start	hsenhancer	C>A	0.00990917	0.322243	0.00288627
LUSC	KR	Start	hsenhancer	C>A	0.00990917	0.322243	0.00288627
MALY	DE	Start	hsenhancer	C>A	0.0116748	0.000370629	0.393386
MALY	DE	Start	hsenhancer	C>A	0.0116748	0.000370629	0.393386
MALY	DE	Start	hsenhancer	C>A	0.0116748	0.000370629	0.393386
MALY	DE	Start	hsenhancer	C>A	0.0116748	0.000370629	0.393386
MALY	DE	Start	hsenhancer	C>A	0.0116748	0.000370629	0.393386
EOPC	DE	Start	hsenhancer	C>A	0.0679892	0.00137254	0.789962
EOPC	DE	Start	hsenhancer	C>A	0.0679892	0.00137254	0.789962
EOPC	DE	Start	hsenhancer	C>A	0.0679892	0.00137254	0.789962
EOPC	DE	Start	hsenhancer	C>A	0.0679892	0.00137254	0.789962
EOPC	DE	Start	hsenhancer	C>A	0.0679892	0.00137254	0.789962
BLCA	US	Start	hsenhancer	C>A	0.0686435	0.0458264	0.267144
BLCA	US	Start	hsenhancer	C>A	0.0686435	0.0458264	0.267144
BLCA	US	Start	hsenhancer	C>A	0.0686435	0.0458264	0.267144
BLCA	US	Start	hsenhancer	C>A	0.0686435	0.0458264	0.267144
BLCA	US	Start	hsenhancer	C>A	0.0686435	0.0458264	0.267144
CLLE	ES	Start	hsenhancer	C>A	0.0722026	0.00805345	0.55307
CLLE	ES	Start	hsenhancer	C>A	0.0722026	0.00805345	0.55307
CLLE	ES	Start	hsenhancer	C>A	0.0722026	0.00805345	0.55307
CLLE	ES	Start	hsenhancer	C>A	0.0722026	0.00805345	0.55307
CLLE	ES	Start	hsenhancer	C>A	0.0722026	0.00805345	0.55307
COCA	CN	Start	hsenhancer	C>A	0.0737825	0.00155046	0.696738
COCA	CN	Start	hsenhancer	C>A	0.0737825	0.00155046	0.696738
COCA	CN	Start	hsenhancer	C>A	0.0737825	0.00155046	0.696738
COCA	CN	Start	hsenhancer	C>A	0.0737825	0.00155046	0.696738
COCA	CN	Start	hsenhancer	C>A	0.0737825	0.00155046	0.696738
CESC	US	Start	hsenhancer	C>A	0.0819758	0.0232097	0.525545
CESC	US	Start	hsenhancer	C>A	0.0819758	0.0232097	0.525545
CESC	US	Start	hsenhancer	C>A	0.0819758	0.0232097	0.525545
CESC	US	Start	hsenhancer	C>A	0.0819758	0.0232097	0.525545
CESC	US	Start	hsenhancer	C>A	0.0819758	0.0232097	0.525545
LIRI	JP	Start	hsenhancer	C>A	0.0880414	0.027072	0.525545
LIRI	JP	Start	hsenhancer	C>A	0.0880414	0.027072	0.525545
LIRI	JP	Start	hsenhancer	C>A	0.0880414	0.027072	0.525545
LIRI	JP	Start	hsenhancer	C>A	0.0880414	0.027072	0.525545
LIRI	JP	Start	hsenhancer	C>A	0.0880414	0.027072	0.525545
LAML	KR	Start	hsenhancer	C>A	0.112512	0.00027025	0.927877
LAML	KR	Start	hsenhancer	C>A	0.112512	0.00027025	0.927877
LAML	KR	Start	hsenhancer	C>A	0.112512	0.00027025	0.927877
LAML	KR	Start	hsenhancer	C>A	0.112512	0.00027025	0.927877
LAML	KR	Start	hsenhancer	C>A	0.112512	0.00027025	0.927877
LUAD	US	Start	hsenhancer	C>A	0.127476	0.0004982	0.927877
LUAD	US	Start	hsenhancer	C>A	0.127476	0.0004982	0.927877
LUAD	US	Start	hsenhancer	C>A	0.127476	0.0004982	0.927877
LUAD	US	Start	hsenhancer	C>A	0.127476	0.0004982	0.927877
LUAD	US	Start	hsenhancer	C>A	0.127476	0.0004982	0.927877
PRAD	UK	Start	hsenhancer	C>A	0.166238	0.000461882	0.869092
PRAD	UK	Start	hsenhancer	C>A	0.166238	0.000461882	0.869092
PRAD	UK	Start	hsenhancer	C>A	0.166238	0.000461882	0.869092
PRAD	UK	Start	hsenhancer	C>A	0.166238	0.000461882	0.869092
PRAD	UK	Start	hsenhancer	C>A	0.166238	0.000461882	0.869092
COAD	US	Start	hsenhancer	C>A	0.171531	0.00234898	0.882075
COAD	US	Start	hsenhancer	C>A	0.171531	0.00234898	0.882075
COAD	US	Start	hsenhancer	C>A	0.171531	0.00234898	0.882075
COAD	US	Start	hsenhancer	C>A	0.171531	0.00234898	0.882075
COAD	US	Start	hsenhancer	C>A	0.171531	0.00234898	0.882075
BTCA	SG	Start	hsenhancer	C>A	0.2162	0.0244755	0.709152
BTCA	SG	Start	hsenhancer	C>A	0.2162	0.0244755	0.709152
BTCA	SG	Start	hsenhancer	C>A	0.2162	0.0244755	0.709152
BTCA	SG	Start	hsenhancer	C>A	0.2162	0.0244755	0.709152
BTCA	SG	Start	hsenhancer	C>A	0.2162	0.0244755	0.709152
BTCA	SG	Start	hsenhancer	C>G	0.0385106	0.0164058	0.191878
BTCA	SG	Start	hsenhancer	C>G	0.0385106	0.0164058	0.191878
BTCA	SG	Start	hsenhancer	C>G	0.0385106	0.0164058	0.191878
BTCA	SG	Start	hsenhancer	C>G	0.0385106	0.0164058	0.191878
BTCA	SG	Start	hsenhancer	C>G	0.0385106	0.0164058	0.191878
COAD	US	Start	hsenhancer	C>G	0.0679892	0.0447939	0.250667
COAD	US	Start	hsenhancer	C>G	0.0679892	0.0447939	0.250667
COAD	US	Start	hsenhancer	C>G	0.0679892	0.0447939	0.250667
COAD	US	Start	hsenhancer	C>G	0.0679892	0.0447939	0.250667
COAD	US	Start	hsenhancer	C>G	0.0679892	0.0447939	0.250667
BRCA	US	Start	hsenhancer	C>G	0.121877	0.03933	0.536466
BRCA	US	Start	hsenhancer	C>G	0.121877	0.03933	0.536466
BRCA	US	Start	hsenhancer	C>G	0.121877	0.03933	0.536466
BRCA	US	Start	hsenhancer	C>G	0.121877	0.03933	0.536466
BRCA	US	Start	hsenhancer	C>G	0.121877	0.03933	0.536466
CLLE	ES	Start	hsenhancer	C>G	0.186584	0.00985807	0.824338
CLLE	ES	Start	hsenhancer	C>G	0.186584	0.00985807	0.824338
CLLE	ES	Start	hsenhancer	C>G	0.186584	0.00985807	0.824338
CLLE	ES	Start	hsenhancer	C>G	0.186584	0.00985807	0.824338
CLLE	ES	Start	hsenhancer	C>G	0.186584	0.00985807	0.824338
PAEN	AU	Start	hsenhancer	C>G	0.419867	0.0458264	0.927877
PAEN	AU	Start	hsenhancer	C>G	0.419867	0.0458264	0.927877
PAEN	AU	Start	hsenhancer	C>G	0.419867	0.0458264	0.927877
PAEN	AU	Start	hsenhancer	C>G	0.419867	0.0458264	0.927877
PAEN	AU	Start	hsenhancer	C>G	0.419867	0.0458264	0.927877
ESAD	UK	Start	hsenhancer	C>G	0.504637	0.01388	0.896782
ESAD	UK	Start	hsenhancer	C>G	0.504637	0.01388	0.896782
ESAD	UK	Start	hsenhancer	C>G	0.504637	0.01388	0.896782
ESAD	UK	Start	hsenhancer	C>G	0.504637	0.01388	0.896782
ESAD	UK	Start	hsenhancer	C>G	0.504637	0.01388	0.896782
SKCA	BR	Start	hsenhancer	C>T	0.07015	0.0220612	0.789962
SKCA	BR	Start	hsenhancer	C>T	0.07015	0.0220612	0.789962
SKCA	BR	Start	hsenhancer	C>T	0.07015	0.0220612	0.789962
SKCA	BR	Start	hsenhancer	C>T	0.07015	0.0220612	0.789962
SKCA	BR	Start	hsenhancer	C>T	0.07015	0.0220612	0.789962
HNSC	US	Start	hsenhancer	C>T	0.0712188	0.0164058	0.500863
HNSC	US	Start	hsenhancer	C>T	0.0712188	0.0164058	0.500863
HNSC	US	Start	hsenhancer	C>T	0.0712188	0.0164058	0.500863
HNSC	US	Start	hsenhancer	C>T	0.0712188	0.0164058	0.500863
HNSC	US	Start	hsenhancer	C>T	0.0712188	0.0164058	0.500863
ESAD	UK	Start	hsenhancer	C>T	0.0737825	0.0164058	0.199985
ESAD	UK	Start	hsenhancer	C>T	0.0737825	0.0164058	0.199985
ESAD	UK	Start	hsenhancer	C>T	0.0737825	0.0164058	0.199985
ESAD	UK	Start	hsenhancer	C>T	0.0737825	0.0164058	0.199985
ESAD	UK	Start	hsenhancer	C>T	0.0737825	0.0164058	0.199985
PACA	AU	Start	hsenhancer	C>T	0.0755219	0.0258457	0.203017
PACA	AU	Start	hsenhancer	C>T	0.0755219	0.0258457	0.203017
PACA	AU	Start	hsenhancer	C>T	0.0755219	0.0258457	0.203017
PACA	AU	Start	hsenhancer	C>T	0.0755219	0.0258457	0.203017
PACA	AU	Start	hsenhancer	C>T	0.0755219	0.0258457	0.203017
LICA	CN	Start	hsenhancer	C>T	0.0755219	0.0251232	0.46443
LICA	CN	Start	hsenhancer	C>T	0.0755219	0.0251232	0.46443
LICA	CN	Start	hsenhancer	C>T	0.0755219	0.0251232	0.46443
LICA	CN	Start	hsenhancer	C>T	0.0755219	0.0251232	0.46443
LICA	CN	Start	hsenhancer	C>T	0.0755219	0.0251232	0.46443
LUSC	KR	Start	hsenhancer	C>T	0.0755219	0	0.99327
LUSC	KR	Start	hsenhancer	C>T	0.0755219	0	0.99327
LUSC	KR	Start	hsenhancer	C>T	0.0755219	0	0.99327
LUSC	KR	Start	hsenhancer	C>T	0.0755219	0	0.99327
LUSC	KR	Start	hsenhancer	C>T	0.0755219	0	0.99327
LICA	FR	Start	hsenhancer	C>T	0.224165	0.375084	0.0103186
LICA	FR	Start	hsenhancer	C>T	0.224165	0.375084	0.0103186
LICA	FR	Start	hsenhancer	C>T	0.224165	0.375084	0.0103186
LICA	FR	Start	hsenhancer	C>T	0.224165	0.375084	0.0103186
LICA	FR	Start	hsenhancer	C>T	0.224165	0.375084	0.0103186
RECA	EU	Start	hsenhancer	C>T	0.531882	0.0157236	0.904763
RECA	EU	Start	hsenhancer	C>T	0.531882	0.0157236	0.904763
RECA	EU	Start	hsenhancer	C>T	0.531882	0.0157236	0.904763
RECA	EU	Start	hsenhancer	C>T	0.531882	0.0157236	0.904763
RECA	EU	Start	hsenhancer	C>T	0.531882	0.0157236	0.904763
SKCM	US	Start	hsenhancer	C>T	0.89031	0.005704	0.00229412
SKCM	US	Start	hsenhancer	C>T	0.89031	0.005704	0.00229412
SKCM	US	Start	hsenhancer	C>T	0.89031	0.005704	0.00229412
SKCM	US	Start	hsenhancer	C>T	0.89031	0.005704	0.00229412
SKCM	US	Start	hsenhancer	C>T	0.89031	0.005704	0.00229412
LMS	FR	Start	hsenhancer	T>A	0.0755219	0.00737396	0.542396
LMS	FR	Start	hsenhancer	T>A	0.0755219	0.00737396	0.542396
LMS	FR	Start	hsenhancer	T>A	0.0755219	0.00737396	0.542396
LMS	FR	Start	hsenhancer	T>A	0.0755219	0.00737396	0.542396
LMS	FR	Start	hsenhancer	T>A	0.0755219	0.00737396	0.542396
LICA	CN	Start	hsenhancer	T>A	0.0880414	0.0333174	0.490608
LICA	CN	Start	hsenhancer	T>A	0.0880414	0.0333174	0.490608
LICA	CN	Start	hsenhancer	T>A	0.0880414	0.0333174	0.490608
LICA	CN	Start	hsenhancer	T>A	0.0880414	0.0333174	0.490608
LICA	CN	Start	hsenhancer	T>A	0.0880414	0.0333174	0.490608
PRAD	CA	Start	hsenhancer	T>A	0.45878	0.00776854	0.863135
PRAD	CA	Start	hsenhancer	T>A	0.45878	0.00776854	0.863135
PRAD	CA	Start	hsenhancer	T>A	0.45878	0.00776854	0.863135
PRAD	CA	Start	hsenhancer	T>A	0.45878	0.00776854	0.863135
PRAD	CA	Start	hsenhancer	T>A	0.45878	0.00776854	0.863135
CLLE	ES	Start	hsenhancer	T>A	0.495678	0.0304876	0.923431
CLLE	ES	Start	hsenhancer	T>A	0.495678	0.0304876	0.923431
CLLE	ES	Start	hsenhancer	T>A	0.495678	0.0304876	0.923431
CLLE	ES	Start	hsenhancer	T>A	0.495678	0.0304876	0.923431
CLLE	ES	Start	hsenhancer	T>A	0.495678	0.0304876	0.923431
BLCA	US	Start	hsenhancer	T>A	0.914972	0.0289488	0.25944
BLCA	US	Start	hsenhancer	T>A	0.914972	0.0289488	0.25944
BLCA	US	Start	hsenhancer	T>A	0.914972	0.0289488	0.25944
BLCA	US	Start	hsenhancer	T>A	0.914972	0.0289488	0.25944
BLCA	US	Start	hsenhancer	T>A	0.914972	0.0289488	0.25944
GACA	CN	Start	hsenhancer	T>C	0.0819758	0.00751109	0.590546
GACA	CN	Start	hsenhancer	T>C	0.0819758	0.00751109	0.590546
GACA	CN	Start	hsenhancer	T>C	0.0819758	0.00751109	0.590546
GACA	CN	Start	hsenhancer	T>C	0.0819758	0.00751109	0.590546
GACA	CN	Start	hsenhancer	T>C	0.0819758	0.00751109	0.590546
BRCA	EU	Start	hsenhancer	T>C	0.190058	0.0160097	0.789962
BRCA	EU	Start	hsenhancer	T>C	0.190058	0.0160097	0.789962
BRCA	EU	Start	hsenhancer	T>C	0.190058	0.0160097	0.789962
BRCA	EU	Start	hsenhancer	T>C	0.190058	0.0160097	0.789962
BRCA	EU	Start	hsenhancer	T>C	0.190058	0.0160097	0.789962
OV	AU	Start	hsenhancer	T>C	0.264521	0.0427486	0.727254
OV	AU	Start	hsenhancer	T>C	0.264521	0.0427486	0.727254
OV	AU	Start	hsenhancer	T>C	0.264521	0.0427486	0.727254
OV	AU	Start	hsenhancer	T>C	0.264521	0.0427486	0.727254
OV	AU	Start	hsenhancer	T>C	0.264521	0.0427486	0.727254
LUAD	US	Start	hsenhancer	T>C	0.500125	0.0088338	0.755776
LUAD	US	Start	hsenhancer	T>C	0.500125	0.0088338	0.755776
LUAD	US	Start	hsenhancer	T>C	0.500125	0.0088338	0.755776
LUAD	US	Start	hsenhancer	T>C	0.500125	0.0088338	0.755776
LUAD	US	Start	hsenhancer	T>C	0.500125	0.0088338	0.755776
LUSC	US	Start	hsenhancer	T>C	0.512587	0.0260768	0.896782
LUSC	US	Start	hsenhancer	T>C	0.512587	0.0260768	0.896782
LUSC	US	Start	hsenhancer	T>C	0.512587	0.0260768	0.896782
LUSC	US	Start	hsenhancer	T>C	0.512587	0.0260768	0.896782
LUSC	US	Start	hsenhancer	T>C	0.512587	0.0260768	0.896782
EOPC	DE	Start	hsenhancer	T>C	0.594326	0.0411074	0.869092
EOPC	DE	Start	hsenhancer	T>C	0.594326	0.0411074	0.869092
EOPC	DE	Start	hsenhancer	T>C	0.594326	0.0411074	0.869092
EOPC	DE	Start	hsenhancer	T>C	0.594326	0.0411074	0.869092
EOPC	DE	Start	hsenhancer	T>C	0.594326	0.0411074	0.869092
PBCA	US	Start	hsenhancer	T>C	0.758237	0.012169	0.525545
PBCA	US	Start	hsenhancer	T>C	0.758237	0.012169	0.525545
PBCA	US	Start	hsenhancer	T>C	0.758237	0.012169	0.525545
PBCA	US	Start	hsenhancer	T>C	0.758237	0.012169	0.525545
PBCA	US	Start	hsenhancer	T>C	0.758237	0.012169	0.525545
PACA	AU	Start	hsenhancer	T>G	0.0555943	0.00821211	0.352542
PACA	AU	Start	hsenhancer	T>G	0.0555943	0.00821211	0.352542
PACA	AU	Start	hsenhancer	T>G	0.0555943	0.00821211	0.352542
PACA	AU	Start	hsenhancer	T>G	0.0555943	0.00821211	0.352542
PACA	AU	Start	hsenhancer	T>G	0.0555943	0.00821211	0.352542
EOPC	DE	Start	hsenhancer	T>G	0.0699047	0.0124465	0.502235
EOPC	DE	Start	hsenhancer	T>G	0.0699047	0.0124465	0.502235
EOPC	DE	Start	hsenhancer	T>G	0.0699047	0.0124465	0.502235
EOPC	DE	Start	hsenhancer	T>G	0.0699047	0.0124465	0.502235
EOPC	DE	Start	hsenhancer	T>G	0.0699047	0.0124465	0.502235
CMDI	UK	Start	hsenhancer	T>G	0.11356	0.0427486	0.542396
CMDI	UK	Start	hsenhancer	T>G	0.11356	0.0427486	0.542396
CMDI	UK	Start	hsenhancer	T>G	0.11356	0.0427486	0.542396
CMDI	UK	Start	hsenhancer	T>G	0.11356	0.0427486	0.542396
CMDI	UK	Start	hsenhancer	T>G	0.11356	0.0427486	0.542396
GACA	CN	Start	hsenhancer	T>G	0.149003	0.0292402	0.5922
GACA	CN	Start	hsenhancer	T>G	0.149003	0.0292402	0.5922
GACA	CN	Start	hsenhancer	T>G	0.149003	0.0292402	0.5922
GACA	CN	Start	hsenhancer	T>G	0.149003	0.0292402	0.5922
GACA	CN	Start	hsenhancer	T>G	0.149003	0.0292402	0.5922
CESC	US	Start	hsenhancer	T>G	0.22746	0.0240339	0.863135
CESC	US	Start	hsenhancer	T>G	0.22746	0.0240339	0.863135
CESC	US	Start	hsenhancer	T>G	0.22746	0.0240339	0.863135
CESC	US	Start	hsenhancer	T>G	0.22746	0.0240339	0.863135
CESC	US	Start	hsenhancer	T>G	0.22746	0.0240339	0.863135
BRCA	FR	Start	hsenhancer	T>G	0.246939	0.0164058	0.981421
BRCA	FR	Start	hsenhancer	T>G	0.246939	0.0164058	0.981421
BRCA	FR	Start	hsenhancer	T>G	0.246939	0.0164058	0.981421
BRCA	FR	Start	hsenhancer	T>G	0.246939	0.0164058	0.981421
BRCA	FR	Start	hsenhancer	T>G	0.246939	0.0164058	0.981421
RECA	EU	Start	hsenhancer	T>G	0.645656	0.00821211	0.77312
RECA	EU	Start	hsenhancer	T>G	0.645656	0.00821211	0.77312
RECA	EU	Start	hsenhancer	T>G	0.645656	0.00821211	0.77312
RECA	EU	Start	hsenhancer	T>G	0.645656	0.00821211	0.77312
RECA	EU	Start	hsenhancer	T>G	0.645656	0.00821211	0.77312
